# Supplementary material for: Fish species identification on low resolution—a study with enhanced super-resolution generative adversarial network (ESRGAN), YOLO and VGG-16
Source: PeerJ Comput Sci. 2025 Apr 30;11:e2860. doi: 10.7717/peerj-cs.2860 (PMC12192931; doi:10.7717/peerj-cs.2860)
Supplement: Supplemental Information 2 [file peerj-cs-11-2860-s002.zip]

Archive with 8 entries (8 files):
- Annotations Maker.ipynb
- Compress Images.ipynb
- Image Comparison.ipynb
- Model Visualization.ipynb
- Object_Detection_Using_VGG16_With_Tensorflow.ipynb
- Super resolution.ipynb
- Temp.ipynb
- VGG16 Model.ipynb
