# Supplementary material for: Fish species identification on low resolution—a study with enhanced super-resolution generative adversarial network (ESRGAN), YOLO and VGG-16
Source: PeerJ Comput Sci. 2025 Apr 30;11:e2860. doi: 10.7717/peerj-cs.2860 (PMC12192931; doi:10.7717/peerj-cs.2860)
Supplement: Supplemental Information 2 [file peerj-cs-11-2860-s002.zip › Annotations Maker.ipynb]

# %% [code]
import json
import codecs
import requests
import numpy as np
import pandas as pd 
from PIL import Image
from tqdm import tqdm
from io import BytesIO
import os
import xml.etree.ElementTree as ET
from xml import *
import xmltodict

# %% [code]
specieNames = os.listdir('../compressed/images/')

# %% [code]
xmlPaths = []
for specie in specieNames:
    files = os.listdir('../compressed/images/' + specie)
    for i in files:
        if i[-4:] == '.xml':
            xmlPaths.append('../compressed/images/' + specie + '/' + i)
xmlPaths

# %% [code]

details

# %% [code]
details['annotation']['object']['bndbox'].keys()

# %% [code]
for i in os.listdir('../compressed/annotations'):
    os.remove('../compressed/annotations/' + i)
for i in xmlPaths:
    details = json.loads(json.dumps(xmltodict.parse(open(i, 'r').read())))
    row = list()
    row.append(details['annotation']['filename'])
    row.append(details['annotation']['object']['bndbox']['xmin'])
    row.append(details['annotation']['object']['bndbox']['ymin'])
    row.append(details['annotation']['object']['bndbox']['xmax'])
    row.append(details['annotation']['object']['bndbox']['ymax'])
    row.append(details['annotation']['object']['name'])
    row = ','.join(row)
    row += '\n'
    with open('../compressed/annotations/' + details['annotation']['object']['name'] + '.csv', 'a+') as f:
        f.write(row)

# %% [code]


# %% [code]


# %% [code]
for i in xmlPaths:
    os.remove(i)

# %% [code]
