# Supplementary material for: Fish species identification on low resolution—a study with enhanced super-resolution generative adversarial network (ESRGAN), YOLO and VGG-16
Source: PeerJ Comput Sci. 2025 Apr 30;11:e2860. doi: 10.7717/peerj-cs.2860 (PMC12192931; doi:10.7717/peerj-cs.2860)
Supplement: Supplemental Information 2 [file peerj-cs-11-2860-s002.zip › Compress Images.ipynb]

# %% [code]
from PIL import Image
import os, sys


# %% [code]
os.listdir('../compressed/')

# %% [code]
filePaths = []
for i in species:
    filePaths.append('../compressed/Test/' + i + '/')
    filePaths.append('../compressed/Train/' + i + '/')
    filePaths.append('../compressed/Validation/' + i + '/')
filePaths

# %% [code]
def resize_aspect_fit():
    for item in dirs:
        if item == '.DS_Store':
            continue
        if os.path.isfile(path+item):
            im = Image.open(path+item)
            f, e = os.path.splitext(path+item)
            size = im.size
            ratio = float(final_size) / max(size)
            new_image_size = tuple([int(x*ratio) for x in size])
            im = im.resize(new_image_size, Image.ANTIALIAS)
            new_im = Image.new("RGB", (final_size, final_size))
            new_im.paste(im, ((final_size-new_image_size[0])//2, (final_size-new_image_size[1])//2))
            new_im.save(f + 'resized.jpg', 'JPEG', quality=90)
            os.remove(path+item)

for path in filePaths:
    
    dirs = os.listdir( path )
    final_size = 100;
    resize_aspect_fit()
    print(path)

# %% [code]
