# Supplementary material for: Fish species identification on low resolution—a study with enhanced super-resolution generative adversarial network (ESRGAN), YOLO and VGG-16
Source: PeerJ Comput Sci. 2025 Apr 30;11:e2860. doi: 10.7717/peerj-cs.2860 (PMC12192931; doi:10.7717/peerj-cs.2860)
Supplement: Supplemental Information 2 [file peerj-cs-11-2860-s002.zip › Image Comparison.ipynb]

# %% [code]
from sewar.full_ref import mse, rmse, psnr, uqi, ssim, ergas, scc, rase, sam, msssim, vifp
from matplotlib import pyplot as plt
import os
from matplotlib.patches import Patch
from matplotlib.lines import Line2D
import time
from PIL import Image
import numpy as np
import pandas as pd
import tensorflow as tf
import tensorflow_hub as hub
import matplotlib.pyplot as plt
from skimage import io
os.environ["TFHUB_DOWNLOAD_PROGRESS"] = "True"

# %% [code]
# Defining helper functions
def downscale_image(image):
    """
      Scales down images using bicubic downsampling.
      Args:
          image: 3D or 4D tensor of preprocessed image
    """
    image_size = []
    if len(image.shape) == 3:
        image_size = [image.shape[1], image.shape[0]]
    else:
        raise ValueError("Dimension mismatch. Can work only on single image.")

    image = tf.squeeze(
        tf.cast(
        tf.clip_by_value(image, 0, 255), tf.uint8))

    lr_image = np.asarray(
    Image.fromarray(image.numpy())
    .resize([image_size[0] // 4, image_size[1] // 4],
              Image.BICUBIC))

    lr_image = tf.expand_dims(lr_image, 0)
    lr_image = tf.cast(lr_image, tf.float32)
    return lr_image

%matplotlib inline
def plot_image(image, title=""):
    """
    Plots images from image tensors.
    Args:
      image: 3D image tensor. [height, width, channels].
      title: Title to display in the plot.
    """
    image = np.asarray(image)
    image = tf.clip_by_value(image, 0, 255)
    image = Image.fromarray(tf.cast(image, tf.uint8).numpy())
    plt.imshow(image)
    plt.axis("off")
    plt.title(title, fontsize=30)

%matplotlib inline
def normalize_image(image, title=""):
    """
    Plots images from image tensors.
    Args:
      image: 3D image tensor. [height, width, channels].
      title: Title to display in the plot.
    """
    image = np.asarray(image)
    image = tf.clip_by_value(image, 0, 255)
    image = Image.fromarray(tf.cast(image, tf.uint8).numpy())
    return image

def show_hist(image, title=""):
    plt.show()
    plt.hist(image.ravel(), bins = 256, color = 'orange', )
    plt.hist(image[:, :, 0].ravel(), bins = 256, color = 'red', alpha = 0.5)
    plt.hist(image[:, :, 1].ravel(), bins = 256, color = 'Green', alpha = 0.5)
    plt.hist(image[:, :, 2].ravel(), bins = 256, color = 'Blue', alpha = 0.5)
    plt.xlabel('Intensity Value $\longrightarrow$', fontsize=12)
    plt.ylabel('Count $\longrightarrow$', fontsize=12)
    #plt.legend(['Total', 'Red_Channel', 'Green_Channel', 'Blue_Channel'], fontsize=12)
    plt.xticks(fontsize=12)
    plt.yticks(fontsize=12)
    plt.title('Original Image Color Intensity Histogram', fontsize=14)
    plt.grid(True)
    plt.yscale('log')
    plt.title(title, fontsize=20)
    plt.tight_layout()

    plt.savefig('Temp.png', bbox_inces='tight')
    plt.show()
    return plt.imread('Temp.png')
    

SAVED_MODEL_PATH = "https://tfhub.dev/captain-pool/esrgan-tf2/1"
model = hub.load(SAVED_MODEL_PATH)

# %% [code]
im1 = plt.imread("low res/resized/00001.png",0)
im2 = plt.imread("low res/resized/1.jpg",0)
im3 = plt.imread("low res/resized/100_1461.jpg",0)
im4 = plt.imread("low res/resized/2222.png",0)
im5 = plt.imread("low res/resized/3.png",0)
im6 = plt.imread("low res/resized/4.jpg",0)
im7 = plt.imread("low res/resized/5.png",0)
im8 = plt.imread("low res/resized/6.png",0)
im9 = plt.imread("low res/resized/7.png",0)

# %% [code]
lr1 = normalize_image(tf.squeeze(downscale_image(tf.squeeze(im1))))
lr2 = normalize_image(tf.squeeze(downscale_image(tf.squeeze(im2))))
lr3 = normalize_image(tf.squeeze(downscale_image(tf.squeeze(im3))))
lr4 = normalize_image(tf.squeeze(downscale_image(tf.squeeze(im4))))
lr5 = normalize_image(tf.squeeze(downscale_image(tf.squeeze(im5))))
lr6 = normalize_image(tf.squeeze(downscale_image(tf.squeeze(im6))))
lr7 = normalize_image(tf.squeeze(downscale_image(tf.squeeze(im7))))
lr8 = normalize_image(tf.squeeze(downscale_image(tf.squeeze(im8))))
lr9 = normalize_image(tf.squeeze(downscale_image(tf.squeeze(im9))))

# %% [code]
fake_image = model(downscale_image(tf.squeeze(im1)))
fake_image = tf.squeeze(fake_image)
plot_image(im1)
plt.savefig("/mnt/3AE02A80E02A428D/Documents/Research Documents/More/Fish Species/compressed/outputs/Comparison/1-org.png", bbox_inches='tight')
plot_image(tf.squeeze(lr1))
plt.savefig("/mnt/3AE02A80E02A428D/Documents/Research Documents/More/Fish Species/compressed/outputs/Comparison/1-lr.png", bbox_inches='tight')
plot_image(tf.squeeze(fake_image))
plt.savefig("/mnt/3AE02A80E02A428D/Documents/Research Documents/More/Fish Species/compressed/outputs/Comparison/1-sr.png", bbox_inches='tight')

fake_image = model(downscale_image(tf.squeeze(im2)))
fake_image = tf.squeeze(fake_image)
plot_image(im2)
plt.savefig("/mnt/3AE02A80E02A428D/Documents/Research Documents/More/Fish Species/compressed/outputs/Comparison/2-org.png", bbox_inches='tight')
plot_image(tf.squeeze(lr2))
plt.savefig("/mnt/3AE02A80E02A428D/Documents/Research Documents/More/Fish Species/compressed/outputs/Comparison/2-lr.png", bbox_inches='tight')
plot_image(tf.squeeze(fake_image))
plt.savefig("/mnt/3AE02A80E02A428D/Documents/Research Documents/More/Fish Species/compressed/outputs/Comparison/2-sr.png", bbox_inches='tight')

fake_image = model(downscale_image(tf.squeeze(im3)))
fake_image = tf.squeeze(fake_image)
plot_image(im3)
plt.savefig("/mnt/3AE02A80E02A428D/Documents/Research Documents/More/Fish Species/compressed/outputs/Comparison/3-org.png", bbox_inches='tight')
plot_image(tf.squeeze(lr3))
plt.savefig("/mnt/3AE02A80E02A428D/Documents/Research Documents/More/Fish Species/compressed/outputs/Comparison/3-lr.png", bbox_inches='tight')
plot_image(tf.squeeze(fake_image))
plt.savefig("/mnt/3AE02A80E02A428D/Documents/Research Documents/More/Fish Species/compressed/outputs/Comparison/3-sr.png", bbox_inches='tight')

fake_image = model(downscale_image(tf.squeeze(im4)))
fake_image = tf.squeeze(fake_image)
plot_image(im4)
plt.savefig("/mnt/3AE02A80E02A428D/Documents/Research Documents/More/Fish Species/compressed/outputs/Comparison/4-org.png", bbox_inches='tight')
plot_image(tf.squeeze(lr4))
plt.savefig("/mnt/3AE02A80E02A428D/Documents/Research Documents/More/Fish Species/compressed/outputs/Comparison/4-lr.png", bbox_inches='tight')
plot_image(tf.squeeze(fake_image))
plt.savefig("/mnt/3AE02A80E02A428D/Documents/Research Documents/More/Fish Species/compressed/outputs/Comparison/4-sr.png", bbox_inches='tight')

fake_image = model(downscale_image(tf.squeeze(im5)))
fake_image = tf.squeeze(fake_image)
plot_image(im5)
plt.savefig("/mnt/3AE02A80E02A428D/Documents/Research Documents/More/Fish Species/compressed/outputs/Comparison/5-org.png", bbox_inches='tight')
plot_image(tf.squeeze(lr5))
plt.savefig("/mnt/3AE02A80E02A428D/Documents/Research Documents/More/Fish Species/compressed/outputs/Comparison/5-lr.png", bbox_inches='tight')
plot_image(tf.squeeze(fake_image))
plt.savefig("/mnt/3AE02A80E02A428D/Documents/Research Documents/More/Fish Species/compressed/outputs/Comparison/5-sr.png", bbox_inches='tight')

fake_image = model(downscale_image(tf.squeeze(im6)))
fake_image = tf.squeeze(fake_image)
plot_image(im6)
plt.savefig("/mnt/3AE02A80E02A428D/Documents/Research Documents/More/Fish Species/compressed/outputs/Comparison/6-org.png", bbox_inches='tight')
plot_image(tf.squeeze(lr6))
plt.savefig("/mnt/3AE02A80E02A428D/Documents/Research Documents/More/Fish Species/compressed/outputs/Comparison/6-lr.png", bbox_inches='tight')
plot_image(tf.squeeze(fake_image))
plt.savefig("/mnt/3AE02A80E02A428D/Documents/Research Documents/More/Fish Species/compressed/outputs/Comparison/6-sr.png", bbox_inches='tight')

fake_image = model(downscale_image(tf.squeeze(im7)))
fake_image = tf.squeeze(fake_image)
plot_image(im7)
plt.savefig("/mnt/3AE02A80E02A428D/Documents/Research Documents/More/Fish Species/compressed/outputs/Comparison/7-org.png", bbox_inches='tight')
plot_image(tf.squeeze(lr7))
plt.savefig("/mnt/3AE02A80E02A428D/Documents/Research Documents/More/Fish Species/compressed/outputs/Comparison/7-lr.png", bbox_inches='tight')
plot_image(tf.squeeze(fake_image))
plt.savefig("/mnt/3AE02A80E02A428D/Documents/Research Documents/More/Fish Species/compressed/outputs/Comparison/7-sr.png", bbox_inches='tight')

fake_image = model(downscale_image(tf.squeeze(im8)))
fake_image = tf.squeeze(fake_image)
plot_image(im8)
plt.savefig("/mnt/3AE02A80E02A428D/Documents/Research Documents/More/Fish Species/compressed/outputs/Comparison/8-org.png", bbox_inches='tight')
plot_image(tf.squeeze(lr8))
plt.savefig("/mnt/3AE02A80E02A428D/Documents/Research Documents/More/Fish Species/compressed/outputs/Comparison/8-lr.png", bbox_inches='tight')
plot_image(tf.squeeze(fake_image))
plt.savefig("/mnt/3AE02A80E02A428D/Documents/Research Documents/More/Fish Species/compressed/outputs/Comparison/8-sr.png", bbox_inches='tight')

fake_image = model(downscale_image(tf.squeeze(im9)))
fake_image = tf.squeeze(fake_image)
plot_image(im9)
plt.savefig("/mnt/3AE02A80E02A428D/Documents/Research Documents/More/Fish Species/compressed/outputs/Comparison/9-org.png", bbox_inches='tight')
plot_image(tf.squeeze(lr9))
plt.savefig("/mnt/3AE02A80E02A428D/Documents/Research Documents/More/Fish Species/compressed/outputs/Comparison/9-lr.png", bbox_inches='tight')
plot_image(tf.squeeze(fake_image))
plt.savefig("/mnt/3AE02A80E02A428D/Documents/Research Documents/More/Fish Species/compressed/outputs/Comparison/9-sr.png", bbox_inches='tight')


# %% [code]


# %% [code]


# %% [code]


# %% [code]


# %% [code]
os.listdir('../compressed/outputs/Comparison')

# %% [code]
fig,ax = plt.subplots(9,3, figsize=(13,27))

legend_elements = [Patch(facecolor='orange', edgecolor='orange',label='Total'),
                  Patch(facecolor='red', edgecolor='red',label='Red Channel'),
                  Patch(facecolor='Green', edgecolor='Green',label='Green Channel'),
                  Patch(facecolor='Blue', edgecolor='Blue',label='Blue Channel')]
fig.legend(handles=legend_elements, loc='lower center', ncol=4, bbox_to_anchor=(0.5, -0.005, 0, 0))

fig.subplots_adjust(wspace=0, hspace=0.2, left=None, bottom=None, right=None, top=None)
for i in range(9):
    for j in range(3):
        ax[i][j].set_xticks([])
        ax[i][j].set_yticks([])
        right_side = ax[i][j].spines["right"]
        right_side.set_visible(False)
        right_side = ax[i][j].spines["left"]
        right_side.set_visible(False)
        right_side = ax[i][j].spines["top"]
        right_side.set_visible(False)
        right_side = ax[i][j].spines["bottom"]
        right_side.set_visible(False)
        
        
io_lr1 = plt.imread("../compressed/outputs/Comparison/1-lr.png",0)
io_sr1 = plt.imread("../compressed/outputs/Comparison/1-sr.png",0)
io_or1 = plt.imread("../compressed/outputs/Comparison/1-org.png",0)      
ax[0][0].imshow(show_hist(io_or1, "Original"))
ax[0][1].imshow(show_hist(io_lr1, "Low Res"))
ax[0][2].imshow(show_hist(io_sr1, "ESRGAN"))
ax[0][1].set_title("Black Sea Sprat", fontsize=12)

io_lr2 = plt.imread("../compressed/outputs/Comparison/2-lr.png",0)
io_sr2 = plt.imread("../compressed/outputs/Comparison/2-sr.png",0)
io_or2 = plt.imread("../compressed/outputs/Comparison/2-org.png",0)      
ax[1][0].imshow(show_hist(io_or2))
ax[1][1].imshow(show_hist(io_lr2))
ax[1][2].imshow(show_hist(io_sr2))
ax[1][1].set_title("Gilt Head Bream", fontsize=12)

io_lr4 = plt.imread("../compressed/outputs/Comparison/4-lr.png",0)
io_sr4 = plt.imread("../compressed/outputs/Comparison/4-sr.png",0)
io_or4 = plt.imread("../compressed/outputs/Comparison/4-org.png",0)      
ax[2][0].imshow(show_hist(io_or4))
ax[2][1].imshow(show_hist(io_lr4))
ax[2][2].imshow(show_hist(io_sr4))
ax[2][1].set_title("Horse Mackerel", fontsize=12)

io_lr5 = plt.imread("../compressed/outputs/Comparison/5-lr.png",0)
io_sr5 = plt.imread("../compressed/outputs/Comparison/5-sr.png",0)
io_or5 = plt.imread("../compressed/outputs/Comparison/5-org.png",0)      
ax[3][0].imshow(show_hist(io_or5))
ax[3][1].imshow(show_hist(io_lr5))
ax[3][2].imshow(show_hist(io_sr5))
ax[3][1].set_title("Red Mullet", fontsize=12)

io_lr3 = plt.imread("../compressed/outputs/Comparison/3-lr.png",0)
io_sr3 = plt.imread("../compressed/outputs/Comparison/3-sr.png",0)
io_or3 = plt.imread("../compressed/outputs/Comparison/3-org.png",0)      
ax[4][0].imshow(show_hist(io_or3))
ax[4][1].imshow(show_hist(io_lr3))
ax[4][2].imshow(show_hist(io_sr3))
ax[4][1].set_title("Red Sea Bream", fontsize=12)

io_lr6 = plt.imread("../compressed/outputs/Comparison/6-lr.png",0)
io_sr6 = plt.imread("../compressed/outputs/Comparison/6-sr.png",0)
io_or6 = plt.imread("../compressed/outputs/Comparison/6-org.png",0)      
ax[5][0].imshow(show_hist(io_or6))
ax[5][1].imshow(show_hist(io_lr6))
ax[5][2].imshow(show_hist(io_sr6))
ax[5][1].set_title("Sea Bass", fontsize=12)

io_lr7 = plt.imread("../compressed/outputs/Comparison/7-lr.png",0)
io_sr7 = plt.imread("../compressed/outputs/Comparison/7-sr.png",0)
io_or7 = plt.imread("../compressed/outputs/Comparison/7-org.png",0)      
ax[6][0].imshow(show_hist(io_or7))
ax[6][1].imshow(show_hist(io_lr7))
ax[6][2].imshow(show_hist(io_sr7))
ax[6][1].set_title("Shrimp", fontsize=12)

io_lr8 = plt.imread("../compressed/outputs/Comparison/8-lr.png",0)
io_sr8 = plt.imread("../compressed/outputs/Comparison/8-sr.png",0)
io_or8 = plt.imread("../compressed/outputs/Comparison/8-org.png",0)      
ax[7][0].imshow(show_hist(io_or8))
ax[7][1].imshow(show_hist(io_lr8))
ax[7][2].imshow(show_hist(io_sr8))
ax[7][1].set_title("Striped Red Mullet", fontsize=12)

io_lr9 = plt.imread("../compressed/outputs/Comparison/9-lr.png",0)
io_sr9 = plt.imread("../compressed/outputs/Comparison/9-sr.png",0)
io_or9 = plt.imread("../compressed/outputs/Comparison/9-org.png",0)      
ax[8][0].imshow(show_hist(io_or9))
ax[8][1].imshow(show_hist(io_lr9))
ax[8][2].imshow(show_hist(io_sr9))
ax[8][1].set_title("Trout", fontsize=12)

fig.suptitle("Pixel density distribution histrogram", fontsize=18, y=1.005)
fig.tight_layout()
fig

# %% [code]
fig.savefig('Colour Histogram.png', bbox_inches='tight')

# %% [code]


# %% [code]


# %% [code]


# %% [code]
image_set = [(io_sr1,io_or1),
(io_sr2,io_or2),
(io_sr4,io_or4),
(io_sr5,io_or5),
(io_sr3,io_or3),
(io_sr6,io_or6),
(io_sr7,io_or7),
(io_sr8,io_or8),
(io_sr9,io_or9)]

# %% [code]
result = []
for i in image_set:
    blur = i[0]
    org = i[1]
    result.append([
    np.round(mse(blur,org),4),
    np.round(rmse(blur, org),4),
    np.round(psnr(blur, org),4),
    (np.round(ssim(blur, org)[0],4),np.round(ssim(blur, org)[1],4)),
    np.round(uqi(blur, org),4),
    np.round(msssim(blur, org).real,4),
    np.round(ergas(blur, org),4),
    np.round(scc(blur, org),4),
    np.round(rase(blur, org),4),
    np.round(sam(blur, org),4)])
    print('Processing')

# %% [code]
data = pd.DataFrame(result)
data.columns = ['MSE','RMSE','PSNR','SSIM',"UQI","MSSSIM","ERGAS","SCC","RASE","SAM"]
data.to_csv("Comparison.csv", sep="&")

# %% [code]
np.round(msssim(blur, org).real,4)

# %% [code]


# %% [code]
