# Supplementary material for: Fish species identification on low resolution—a study with enhanced super-resolution generative adversarial network (ESRGAN), YOLO and VGG-16
Source: PeerJ Comput Sci. 2025 Apr 30;11:e2860. doi: 10.7717/peerj-cs.2860 (PMC12192931; doi:10.7717/peerj-cs.2860)
Supplement: Supplemental Information 2 [file peerj-cs-11-2860-s002.zip › Model Visualization.ipynb]

# %% [code]
# lets import pre trained VGG16 Which is already Builtin for computer vision
from tensorflow.keras.applications import VGG16
from tensorflow.keras.layers import Input
from tensorflow.keras.layers import Input,Flatten,Dense,Dropout
import tensorflow as tf
# lets import Model
from tensorflow.keras.models import Model
from tensorflow.keras.utils import plot_model

# %% [code]
# Imagenet is a competition every year held and VGG16 is winner of between  2013-14
# so here we just want limited layers so thats why we false included_top 
vgg=VGG16(weights='imagenet',include_top=False,input_tensor=Input(shape=(100,100,3)))

# %% [code]
# we use VGG16 as per our requirement not use whole 
vgg.trainable = False

flatten = vgg.output

flatten = Flatten()(flatten)

# %% [code]
# Lets make bboxhead
bboxhead = Dense(128,activation="relu",name="BBox_Regression")(flatten)
bboxhead = Dropout(0.5)(bboxhead)
bboxhead = Dense(64,activation="relu")(bboxhead)
bboxhead = Dropout(0.5)(bboxhead)
bboxhead = Dense(32,activation="relu")(bboxhead)
bboxhead = Dropout(0.5)(bboxhead)
bboxhead = Dense(4,activation="relu",name="Regression_Output")(bboxhead)

softmaxHead = Dense(512, activation="relu",name="Categorical_Classification")(flatten)
softmaxHead = Dropout(0.5)(softmaxHead)
softmaxHead = Dense(512, activation="relu")(softmaxHead)
softmaxHead = Dropout(0.5)(softmaxHead)
softmaxHead = Dense(9, activation="softmax",
    name="Classification_Output")(softmaxHead)

# %% [code]
model = Model(
    inputs=vgg.input,
    outputs=(bboxhead, softmaxHead))

# %% [code]
model.summary()

# %% [code]
plot_model(model, show_shapes=True,
    show_dtype=False,
    show_layer_names=True)

# %% [code]


# %% [code]


# %% [code]
