# Supplementary material for: Fish species identification on low resolution—a study with enhanced super-resolution generative adversarial network (ESRGAN), YOLO and VGG-16
Source: PeerJ Comput Sci. 2025 Apr 30;11:e2860. doi: 10.7717/peerj-cs.2860 (PMC12192931; doi:10.7717/peerj-cs.2860)
Supplement: Supplemental Information 2 [file peerj-cs-11-2860-s002.zip › Object_Detection_Using_VGG16_With_Tensorflow.ipynb]

# %% [markdown]


# %% [code]
import os
import matplotlib.pyplot as plt
base_path="../compressed"
images=os.path.sep.join([base_path,'images/Black Sea Sprat'])
annotations=os.path.sep.join([base_path,'annotations/Black Sea Sprat.csv'])

# %% [code]
specienamescsv = os.listdir(base_path + '/annotations')
specienames=list()
for i in specienamescsv:
    specienames.append(i[:-4])

# %% [code]
# Lets Load Dataset
# airplanes annotation is a Csv file thats why we can see through with rows

rows= open(annotations).read().strip().split("\n")

# lets make three list where we save our exact bounding boxes
data=[]
targets=[]
filenames=[]

# %% [code]
# After load we have to split dataset according to images
# import some usefull libraries
import cv2
from tensorflow.keras.preprocessing.image import load_img
# we also save images into array format so import img_array library too
from tensorflow.keras.preprocessing.image import img_to_array
for row in rows:
    row=row.split(",")
    # we always create rectangle with h+w so we have to know where exactly we should start from
    (filename,startX,startY,endX,endY,label)=row

    imagepaths=os.path.sep.join([images,filename])
    image=cv2.imread(imagepaths)
    (h,w)=image.shape[:2]

    # initializing starting point
    # Why we take in float because when we convert into array so then will trouble happen
    startX = float(startX) / w
    startY = float(startY) / h
    # Also initialize ending point 
    endX = float(endX) / w
    endY = float(endY) / h
    #load image and give them default size
    image=load_img(imagepaths,target_size=(400,400))
    # see here if we cant take it into float then we face trouble 
    image=img_to_array(image)

    # Lets append into data , targets ,filenames
    targets.append((startX,startY,endX,endY))
    filenames.append(filename)
    data.append(image)


# %% [code]
# Normalizing Data here also we face would face issues if we take input as integer
import numpy as np
data=np.array(data,dtype='float32') / 255.0
targets=np.array(targets,dtype='float32')

# %% [code]
# we should seperate data into train and split so import sklearn library 
from sklearn.model_selection import train_test_split

# %% [code]
# split into testing and training
split=train_test_split(data,targets,filenames,test_size=0.40,random_state=42)

# %% [code]
# lets split into steps
(train_images,test_images) = split[:2]
(train_targets,test_targets) = split[2:4]
(train_filenames,test_filenames) = split[4:]


# %% [code]
# lets import pre trained VGG16 Which is already Builtin for computer vision
from tensorflow.keras.applications import VGG16
from tensorflow.keras.layers import Input

# %% [code]
# Imagenet is a competition every year held and VGG16 is winner of between  2013-14
# so here we just want limited layers so thats why we false included_top 
vgg=VGG16(weights='imagenet',include_top=False,input_tensor=Input(shape=(400,400,3)))

# %% [code]
vgg.summary()

# %% [code]
from tensorflow.keras.layers import Input,Flatten,Dense,Dropout

# %% [code]
# we use VGG16 as per our requirement not use whole 
vgg.trainable = False

flatten = vgg.output

flatten = Flatten()(flatten)

# %% [code]
# Lets make bboxhead
bboxhead = Dense(128,activation="relu")(flatten)
#bboxhead = Dropout(0.5)(bboxhead)
bboxhead = Dense(64,activation="relu")(bboxhead)
#bboxhead = Dropout(0.5)(bboxhead)
bboxhead = Dense(32,activation="relu")(bboxhead)
#bboxhead = Dropout(0.5)(bboxhead)
bboxhead = Dense(4,activation="sigmoid")(bboxhead)

# %% [code]
# lets import Model
from tensorflow.keras.models import Model
model = Model(inputs = vgg.input,outputs = bboxhead)

# %% [code]
model.summary()

# %% [code]
# Lets fit our model 
# Optimization 
from tensorflow.keras.optimizers import Adam

opt = Adam(1e-4)

# %% [code]
model.compile(loss='mse',optimizer=opt)

# %% [code]
history = model.fit(train_images,train_targets,validation_data=(test_images,test_targets),batch_size=32,epochs=50,verbose=1)

# %% [code]
# lets save model 
model.save('detect_Planes.h5')

# %% [code]
from tensorflow.keras.models import load_model

# %% [code]
model=load_model('detect_Planes.h5')

# %% [code]
imagepath='/mnt/3AE02A80E02A428D/Documents/Research Documents/More/Fish Species/compressed/images/Black Sea Sprat/00001.png'

# %% [code]
image = load_img(imagepath,
                 target_size=(400,400))
image = img_to_array(image) / 255.0
image = np.expand_dims(image,axis=0)

# %% [code]
preds=model.predict(image)[0]
(startX,startY,endX,endY)=preds
preds[1]

# %% [code]
import imutils

# %% [code]
image=cv2.imread(imagepaths)
image=imutils.resize(image,width=400)

# %% [code]
(h,w)=image.shape[:2]

# %% [code]
startX=int(startX * w)
startY=int(startY * h)

endX=int(endX * w)
endY=int(endY * h)

# %% [code]
image = cv2.rectangle(image,(startX,startY),(endX,endY),(0,255,0),6)
overlay = image.copy()
image = cv2.rectangle(overlay, (startX+5,startY-30),(startX+200,startY-1), (0,0,0), -1)

##### putText
image = cv2.putText(overlay, "HELLO WORLD..!", (startX + 10,startY -6), cv2.FONT_HERSHEY_SIMPLEX, 0.7, (255,255,255), 2)


# %% [code]
import matplotlib.pyplot as plt
plt.imshow(image)
plt.axis('off')
cv2.waitKey(0)

# %% [code]


# %% [code]


# %% [code]


# %% [code]


# %% [code]


# %% [code]
import os
import matplotlib.pyplot as plt
base_path="../compressed"
images=os.path.sep.join([base_path,'images/Black Sea Sprat'])
annotations=os.path.sep.join([base_path,'annotations/Black Sea Sprat.csv'])
specienamescsv = os.listdir(base_path + '/annotations')
specienames=list()
for i in specienamescsv:
    specienames.append(i[:-4])
specienames1 = specienames[0:3]
specienames2 = specienames[3:6]
specienames3 = specienames[6:]

# %% [code]
for i in specienames3:
    base_path="../compressed"
    images=os.path.sep.join([base_path,'images/' + i])
    annotations=os.path.sep.join([base_path,'annotations/' + i + '.csv'])
    # Lets Load Dataset
    # airplanes annotation is a Csv file thats why we can see through with rows

    rows= open(annotations).read().strip().split("\n")

    # lets make three list where we save our exact bounding boxes
    data=[]
    targets=[]
    filenames=[]
    # After load we have to split dataset according to images
    # import some usefull libraries
    import cv2
    from tensorflow.keras.preprocessing.image import load_img
    # we also save images into array format so import img_array library too
    from tensorflow.keras.preprocessing.image import img_to_array
    for row in rows:
        row=row.split(",")
        # we always create rectangle with h+w so we have to know where exactly we should start from
        (filename,startX,startY,endX,endY,label)=row

        imagepaths=os.path.sep.join([images,filename])
        image=cv2.imread(imagepaths)
        (h,w)=image.shape[:2]

        # initializing starting point
        # Why we take in float because when we convert into array so then will trouble happen
        startX = float(startX) / w
        startY = float(startY) / h
        # Also initialize ending point 
        endX = float(endX) / w
        endY = float(endY) / h
        #load image and give them default size
        image=load_img(imagepaths,target_size=(400,400))
        # see here if we cant take it into float then we face trouble 
        image=img_to_array(image)

        # Lets append into data , targets ,filenames
        targets.append((startX,startY,endX,endY))
        filenames.append(filename)
        data.append(image)
    # Normalizing Data here also we face would face issues if we take input as integer
    import numpy as np
    data=np.array(data,dtype='float32') / 255.0
    targets=np.array(targets,dtype='float32')
    # we should seperate data into train and split so import sklearn library 
    from sklearn.model_selection import train_test_split
    # split into testing and training
    split=train_test_split(data,targets,filenames,test_size=0.30,random_state=42)
    # lets split into steps
    (train_images,test_images) = split[:2]
    (train_targets,test_targets) = split[2:4]
    (train_filenames,test_filenames) = split[4:]
    # lets import pre trained VGG16 Which is already Builtin for computer vision
    from tensorflow.keras.applications import VGG16
    from tensorflow.keras.layers import Input
    # Imagenet is a competition every year held and VGG16 is winner of between  2013-14
    # so here we just want limited layers so thats why we false included_top 
    vgg=VGG16(weights='imagenet',include_top=False,input_tensor=Input(shape=(400,400,3)))
    from tensorflow.keras.layers import Input,Flatten,Dense,Dropout
    # we use VGG16 as per our requirement not use whole 
    vgg.trainable = False

    flatten = vgg.output

    flatten = Flatten()(flatten)
    # Lets make bboxhead
    bboxhead = Dense(128,activation="relu")(flatten)
    #bboxhead = Dropout(0.5)(bboxhead)
    bboxhead = Dense(64,activation="relu")(bboxhead)
    #bboxhead = Dropout(0.5)(bboxhead)
    bboxhead = Dense(32,activation="relu")(bboxhead)
    #bboxhead = Dropout(0.5)(bboxhead)
    bboxhead = Dense(4,activation="sigmoid")(bboxhead)
    # lets import Model
    from tensorflow.keras.models import Model
    model = Model(inputs = vgg.input,outputs = bboxhead)
    # Lets fit our model 
    # Optimization 
    from tensorflow.keras.optimizers import Adam

    opt = Adam(1e-4)
    model.compile(loss='mse',optimizer=opt)
    history = model.fit(train_images,train_targets,validation_data=(test_images,test_targets),batch_size=32,epochs=150,verbose=1)
    # lets save model 
    model.save('detect_Planes.h5')
    from tensorflow.keras.models import load_model
    model=load_model('detect_Planes.h5')
    filenames=os.listdir('/mnt/3AE02A80E02A428D/Documents/Research Documents/More/Fish Species/compressed/images/{specie}/'.format(specie=i))
    imagepath='/mnt/3AE02A80E02A428D/Documents/Research Documents/More/Fish Species/compressed/images/{specie}/{filename}'.format(specie=i, filename=filenames[2])
    image = load_img(imagepath,
                 target_size=(400,400))
    image = img_to_array(image) / 255.0
    image = np.expand_dims(image,axis=0)
    preds=model.predict(image)[0]
    (startX,startY,endX,endY)=preds
    preds[1]
    import imutils
    image=cv2.imread(imagepath)
    image=imutils.resize(image,width=400)
    (h,w)=image.shape[:2]
    startX=int(startX * w)
    startY=int(startY * h)

    endX=int(endX * w)
    endY=int(endY * h)
    image = cv2.rectangle(image,(startX,startY),(endX,endY),(0,255,0),6)
    overlay = image.copy()
    image = cv2.rectangle(overlay, (startX+5,startY-30),(startX+len(i)*15,startY-1), (0,0,0), -1)

    ##### putText
    image = cv2.putText(overlay, i, (startX + 10,startY -6), cv2.FONT_HERSHEY_SIMPLEX, 0.7, (255,255,255), 2)
    image = cv2.cvtColor(image, cv2.COLOR_BGR2RGB)
    plt.imshow(image)
    plt.axis('off')
    plt.savefig('/mnt/3AE02A80E02A428D/Documents/Research Documents/More/Fish Species/compressed/outputs/detected/' + i, bbox_inches='tight')
    print(i)

# %% [code]


# %% [code]


# %% [code]


# %% [code]
fig, axes = plt.subplots(3,3, figsize=(12,10))

# %% [code]
images = os.listdir('../compressed/outputs/detected')
i = 0
j = 0
for image in images:
    loaded = cv2.cvtColor(cv2.imread('../compressed/outputs/detected/' + image),cv2.COLOR_BGR2RGB)
    axes[i][j].imshow(loaded)
    axes[i][j].set_xticklabels("", fontsize=0)
    axes[i][j].set_yticklabels("", fontsize=0)
    axes[i][j].set_title(image[:-4],fontsize=14)
    axes[i][j].axis('off')
    j += 1
    if j==3:
        j=0
        i+=1
fig.suptitle("Fish Species Detection and Identification Results for ESRGAN based on \nVGG-16 and Bounding Box Regression", fontsize=16, y=0.98)
fig.savefig('../compressed/outputs/' + 'Combined Results.png', bbox_inches='tight')

# %% [code]


# %% [code]
