# Supplementary material for: Fish species identification on low resolution—a study with enhanced super-resolution generative adversarial network (ESRGAN), YOLO and VGG-16
Source: PeerJ Comput Sci. 2025 Apr 30;11:e2860. doi: 10.7717/peerj-cs.2860 (PMC12192931; doi:10.7717/peerj-cs.2860)
Supplement: Supplemental Information 2 [file peerj-cs-11-2860-s002.zip › Super resolution.ipynb]

# %% [code]
import os
import time
from PIL import Image
import numpy as np
import tensorflow as tf
import tensorflow_hub as hub
import matplotlib.pyplot as plt
os.environ["TFHUB_DOWNLOAD_PROGRESS"] = "True"

# %% [code]


# %% [code]
IMAGE_PATH = "/home/subhrangshu/Downloads/WhatsApp Image 2023-08-31 at 9.03.58 PM.jpeg"
SAVED_MODEL_PATH = "https://tfhub.dev/captain-pool/esrgan-tf2/1"

# %% [code]
def preprocess_image(image_path):
    """ Loads image from path and preprocesses to make it model ready
      Args:
        image_path: Path to the image file
    """
    hr_image = tf.image.decode_image(tf.io.read_file(image_path))
    # If PNG, remove the alpha channel. The model only supports
    # images with 3 color channels.
    if hr_image.shape[-1] == 4:
        hr_image = hr_image[...,:-1]
    hr_size = (tf.convert_to_tensor(hr_image.shape[:-1]) // 4) * 4
    hr_image = tf.image.crop_to_bounding_box(hr_image, 0, 0, hr_size[0], hr_size[1])
    hr_image = tf.cast(hr_image, tf.float32)
    return tf.expand_dims(hr_image, 0)

def save_image(image, filename):
    """
    Saves unscaled Tensor Images.
    Args:
      image: 3D image tensor. [height, width, channels]
      filename: Name of the file to save to.
    """
    if not isinstance(image, Image.Image):
        image = tf.clip_by_value(image, 0, 255)
        image = Image.fromarray(tf.cast(image, tf.uint8).numpy())
    image.save("%s.jpg" % filename)
    print("Saved as %s.jpg" % filename)

# %% [code]
%matplotlib inline
def plot_image(image, title=""):
    """
    Plots images from image tensors.
    Args:
      image: 3D image tensor. [height, width, channels].
      title: Title to display in the plot.
    """
    image = np.asarray(image)
    image = tf.clip_by_value(image, 0, 255)
    image = Image.fromarray(tf.cast(image, tf.uint8).numpy())
    plt.imshow(image)
    plt.axis("off")
    plt.title(title, fontsize=30)

# %% [code]
hr_image = preprocess_image(IMAGE_PATH)

# %% [code]
# Plotting Original Resolution image
plot_image(tf.squeeze(hr_image), title="Original Image")
save_image(tf.squeeze(hr_image), filename="Original Image")

# %% [code]
model = hub.load(SAVED_MODEL_PATH)

# %% [code]
start = time.time()
fake_image = model(hr_image)
#fake_image = tf.squeeze(fake_image)
print("Time Taken: %f" % (time.time() - start))
plot_image(tf.squeeze(fake_image), title="Super Resolution")
save_image(tf.squeeze(fake_image), filename="Super Resolution")

# %% [code]
# Plotting Super Resolution Image
plot_image(tf.squeeze(fake_image), title="Super Resolution")
save_image(tf.squeeze(fake_image), filename="Super Resolution")

# %% [code]
# Defining helper functions
def downscale_image(image):
    """
      Scales down images using bicubic downsampling.
      Args:
          image: 3D or 4D tensor of preprocessed image
    """
    image_size = []
    if len(image.shape) == 3:
        image_size = [image.shape[1], image.shape[0]]
    else:
        raise ValueError("Dimension mismatch. Can work only on single image.")

    image = tf.squeeze(
        tf.cast(
        tf.clip_by_value(image, 0, 255), tf.uint8))

    lr_image = np.asarray(
    Image.fromarray(image.numpy())
    .resize([image_size[0] // 4, image_size[1] // 4],
              Image.BICUBIC))

    lr_image = tf.expand_dims(lr_image, 0)
    lr_image = tf.cast(lr_image, tf.float32)
    return lr_image

# %% [code]
IMAGE_PATH = "/mnt/3AE02A80E02A428D/Documents/Research Documents/More/Fish Species/Codes/low res/resized/00001.png"
hr_image = preprocess_image(IMAGE_PATH)

# %% [code]
lr_image = downscale_image(tf.squeeze(hr_image))

# %% [code]
# Plotting Low Resolution Image
plot_image(tf.squeeze(lr_image), title="Low Resolution")

# %% [code]
start = time.time()
fake_image = model(lr_image)
fake_image = tf.squeeze(fake_image)
print("Time Taken: %f" % (time.time() - start))

# %% [code]
plot_image(tf.squeeze(fake_image), title="Super Resolution")
# Calculating PSNR wrt Original Image
psnr = tf.image.psnr(
    tf.clip_by_value(fake_image, 0, 255),
    tf.clip_by_value(hr_image, 0, 255), max_val=255)
print("PSNR Achieved: %f" % psnr)

# %% [code]
plt.rcParams['figure.figsize'] = [15, 10]
fig, axes = plt.subplots(1, 3)
fig.tight_layout()
plt.subplot(131)
plot_image(tf.squeeze(hr_image), title="Original")
plt.subplot(132)
fig.tight_layout()
plot_image(tf.squeeze(lr_image), "x4 Bicubic")
plt.subplot(133)
fig.tight_layout()
plot_image(tf.squeeze(fake_image), "Super Resolution")
plt.savefig("ESRGAN_DIV2K.jpg", bbox_inches="tight")
print("PSNR: %f" % psnr)

# %% [code]
plt.rcParams['figure.figsize'] = [15, 10]
fig, axes = plt.subplots(1, 2)
fig.tight_layout()
plt.subplot(131)
plot_image(tf.squeeze(lr_image), title="Low Resolution")
plt.subplot(132)
fig.tight_layout()
plot_image(tf.squeeze(fake_image), "Super Resolution")
plt.savefig("9.jpg", bbox_inches="tight")

# %% [code]


# %% [code]


# %% [code]


# %% [code]
im1 = plt.imread("/mnt/3AE02A80E02A428D/Documents/Research Documents/More/Fish Species/Codes/super resolved/1.jpg")
im2 = plt.imread("/mnt/3AE02A80E02A428D/Documents/Research Documents/More/Fish Species/Codes/super resolved/2.jpg")
im3 = plt.imread("/mnt/3AE02A80E02A428D/Documents/Research Documents/More/Fish Species/Codes/super resolved/3.jpg")
im4 = plt.imread("/mnt/3AE02A80E02A428D/Documents/Research Documents/More/Fish Species/Codes/super resolved/4.jpg")
im5 = plt.imread("/mnt/3AE02A80E02A428D/Documents/Research Documents/More/Fish Species/Codes/super resolved/5.jpg")
im6 = plt.imread("/mnt/3AE02A80E02A428D/Documents/Research Documents/More/Fish Species/Codes/super resolved/6.jpg")
im7 = plt.imread("/mnt/3AE02A80E02A428D/Documents/Research Documents/More/Fish Species/Codes/super resolved/7.jpg")
im8 = plt.imread("/mnt/3AE02A80E02A428D/Documents/Research Documents/More/Fish Species/Codes/super resolved/8.jpg")
im9 = plt.imread("/mnt/3AE02A80E02A428D/Documents/Research Documents/More/Fish Species/Codes/super resolved/9.jpg")

# %% [code]
fig, axes = plt.subplots(5,2, figsize=(14,18))
for i in range(5):
    for j in range(2):
        axes[i][j].set_xticks([])
        axes[i][j].set_yticks([])
        right_side = axes[i][j].spines["right"]
        right_side.set_visible(False)
        right_side = axes[i][j].spines["left"]
        right_side.set_visible(False)
        right_side = axes[i][j].spines["top"]
        right_side.set_visible(False)
        right_side = axes[i][j].spines["bottom"]
        right_side.set_visible(False)

axes[0][0].imshow(im1)
axes[0][0].set_xlabel('Black Sea Sprat', fontsize=12)
axes[0][1].imshow(im2)
axes[0][1].set_xlabel('Gilt Head Bream', fontsize=12)
axes[1][0].imshow(im3)
axes[1][0].set_xlabel('Horse Mackerel', fontsize=12)
axes[1][1].imshow(im4)
axes[1][1].set_xlabel('Red Mullet', fontsize=12)
axes[2][0].imshow(im5)
axes[2][0].set_xlabel('Red Sea Bream', fontsize=12)
axes[2][1].imshow(im6)
axes[2][1].set_xlabel('Sea Bass', fontsize=12)
axes[3][0].imshow(im7)
axes[3][0].set_xlabel('Shrimp', fontsize=12)
axes[3][1].imshow(im8)
axes[3][1].set_xlabel('Striped Red Mullet', fontsize=12)
axes[4][0].imshow(im9)
axes[4][0].set_xlabel('Trout', fontsize=12)

# %% [code]
fig

# %% [code]


# %% [code]
