# Supplementary material for: Fish species identification on low resolution—a study with enhanced super-resolution generative adversarial network (ESRGAN), YOLO and VGG-16
Source: PeerJ Comput Sci. 2025 Apr 30;11:e2860. doi: 10.7717/peerj-cs.2860 (PMC12192931; doi:10.7717/peerj-cs.2860)
Supplement: Supplemental Information 2 [file peerj-cs-11-2860-s002.zip › Temp.ipynb]

# %% [code]
import tensorflow as tf
%load_ext tensorboard

# %% [code]
