# Supplementary material for: Fish species identification on low resolution—a study with enhanced super-resolution generative adversarial network (ESRGAN), YOLO and VGG-16
Source: PeerJ Comput Sci. 2025 Apr 30;11:e2860. doi: 10.7717/peerj-cs.2860 (PMC12192931; doi:10.7717/peerj-cs.2860)
Supplement: Supplemental Information 2 [file peerj-cs-11-2860-s002.zip › VGG16 Model.ipynb]

# %% [code]
import os
#os.environ["KERAS_BACKEND"] = "plaidml.keras.backend"
import numpy as np
import matplotlib.pyplot as plt
from pandas import read_csv
from tensorflow.keras import layers
import math
from tensorflow.keras.models import Sequential
from tensorflow.keras.layers import LSTM, Dropout, Activation, Flatten, Dense, Reshape
from sklearn.preprocessing import MinMaxScaler
from sklearn.metrics import mean_squared_error
import os
import pickle
from tensorflow.keras.utils import plot_model
from numpy import array
from tensorflow.keras.layers import Conv1D, Conv2D
from tensorflow.keras.layers import MaxPooling1D, MaxPooling2D
import time
from tensorflow.keras.preprocessing.image import ImageDataGenerator
import os, shutil
from tensorflow.keras.preprocessing import image
from tensorflow.keras.applications import VGG16
import tensorflow as tf
from tensorflow.keras import optimizers
#from keras.models import Model
#from keras.applications.vgg16 import VGG16
#from keras.applications.vgg16 import preprocess_input
from tensorflow.keras.preprocessing.image import load_img
from tensorflow.keras.preprocessing.image import img_to_array
#from keras.models import Model
from matplotlib import pyplot
from numpy import expand_dims
from tensorflow.keras import backend as K
import tensorflow.keras
%load_ext tensorboard
import datetime

# %% [code]
def recall_m(y_true, y_pred):
    true_positives = K.sum(K.round(K.clip(y_true * y_pred, 0, 1)))
    possible_positives = K.sum(K.round(K.clip(y_true, 0, 1)))
    recall = true_positives / (possible_positives + K.epsilon())
    return recall

def precision_m(y_true, y_pred):
    true_positives = K.sum(K.round(K.clip(y_true * y_pred, 0, 1)))
    predicted_positives = K.sum(K.round(K.clip(y_pred, 0, 1)))
    precision = true_positives / (predicted_positives + K.epsilon())
    return precision

def f1_m(y_true, y_pred):
    precision = precision_m(y_true, y_pred)
    recall = recall_m(y_true, y_pred)
    return 2*((precision*recall)/(precision+recall+K.epsilon()))

# %% [code]
train_dir = '../archive/Train'
test_dir = '../archive/Test'
validation_dir = '../archive/Validation'

# %% [code]
conv_base = VGG16(weights='imagenet',
                  include_top=False,
                  input_shape=(64,64,3))

conv_base.trainable=False
conv_base.summary()
model = tf.keras.Sequential()
model.add(conv_base)
model.add(layers.Flatten())
model.add(layers.Dropout(0.5))
model.add(layers.Dense(4096, activation='relu'))
model.add(layers.Dropout(0.5))
model.add(layers.Dense(4096, activation='relu'))
model.add(layers.Dropout(0.5))
model.add(layers.Dense(9, activation='softmax'))
model.compile(loss='categorical_crossentropy',
             optimizer=optimizers.RMSprop(lr=1e-4),
             metrics=['acc',f1_m,precision_m, recall_m])
model.summary()

# %% [code]
train_datagen = ImageDataGenerator(
    rescale=1./255,
    rotation_range=40,
    width_shift_range=0.2,
    height_shift_range=0.2,
    shear_range=0.2,
    zoom_range=0.2,
    horizontal_flip=True)

val_datagen = ImageDataGenerator(rescale=1./255)
test_datagen = ImageDataGenerator(rescale=1./255)

# %% [code]
train_generator = train_datagen.flow_from_directory(
    train_dir,
    target_size=(64, 64),
    batch_size=30,
    class_mode='categorical')

validation_generator = val_datagen.flow_from_directory(
    validation_dir,
    target_size=(64, 64),
    batch_size=30,
    class_mode='categorical')

test_generator = test_datagen.flow_from_directory(
    test_dir,
    target_size=(64, 64),
    batch_size=30,
    class_mode='categorical')

# %% [code]
!rm -rf ./logs/
log_dir = "logs/fit/" + datetime.datetime.now().strftime("%Y%m%d-%H%M%S")
tensorboard_callback = tf.keras.callbacks.TensorBoard(log_dir=log_dir, histogram_freq=1)
history = model.fit_generator(
    train_generator,
    steps_per_epoch=30,
    epochs=50,
    validation_data=validation_generator,
    validation_steps=30, callbacks=[tensorboard_callback])

# %% [code]
model.evaluate_generator(test_generator)

# %% [code]
import pandas as pd
pd.DataFrame(history.history['loss']).plot()

# %% [code]
%load_ext tensorboard
%tensorboard --logdir logs/fit

# %% [code]
plot_model(model, show_shapes=True,
    show_dtype=False,
    show_layer_names=True)

# %% [code]
plot_model(conv_base, show_shapes=True,
    show_dtype=False,
    show_layer_names=True)

# %% [code]
pd.DataFrame(model.layers[7].get_weights()[0]).plot()

# %% [code]


# %% [code]


# %% [code]


# %% [code]


# %% [code]
import tensorflow as tf

# %% [code]
print("Num GPUs Available: ", len(tf.config.list_physical_devices('GPU')))

# %% [code]
